# Supplementary material for: Long-term kidney outcomes of semaglutide in obesity and cardiovascular disease in the SELECT trial
Source: Nat Med. 2024 May 25;30(7):2058–66. doi: 10.1038/s41591-024-03015-5 (PMC11271413; doi:10.1038/s41591-024-03015-5)
Supplement: Supplementary file 2 — Supplementary Table 1 Baseline demographics and clinical characteristics of the patients in the SELECT trial. Supplementary Table 2 Correlation of changes in eGFR at week 104 with changes in body weight, blood pressure and HbA1c. Supplementary Table 3 Effect of semaglutide 2.4 mg on time-to-event kidney endpoints. Supplementary Table 4 Adverse events by baseline eGFR. Supplementary Table 5 Complete list of kidney outcomes assessed. [file 41591_2024_3015_MOESM2_ESM.xlsx]

## Sheet: Supplementary Table 1
Supplementary Table 1 │ Baseline demographics and clinical characteristics of the patients in the SELECT trial
	Semaglutide 2.4 mg (n=8,803)	Placebo (n=8,801)	Overall (N=17,604)
Demographics
Age, years
Mean (SD)	61.6 (8.9)	61.6 (8.8)	61.6 (8.9)
Distribution, n (%)
<60	3,759 (42.7)	3,707 (42.1)	7,466 (42.4)
≥60	5,044 (57.3)	5,094 (57.9)	10,138 (57.6)
Female sex, n (%)	2,448 (27.8)	2,424 (27.5)	4,872 (27.7)
Race, n (%)
White	7,387 (83.9)	7,404 (84.1)	14,791 (84.0)
Asian	720 (8.2)	727 (8.3)	1,447 (8.2)
Black	348 (4.0)	323 (3.7)	671 (3.8)
Othera	253 (2.9)	273 (3.1)	526 (3.0)
Not reported	95 (1.1)	74 (0.8)	169 (1.0)
Ethnicity, n (%)
Hispanic or Latino	914 (10.4)	908 (10.3)	1,822 (10.3)
Not Hispanic or Latino	7,794 (88.5)	7,817 (88.8)	15,611 (88.7)
Not reported	95 (1.1)	76 (0.9)	171 (1.0)
Anthropometrics
Body weight, kg
Mean (SD)	96.5 (17.5)	96.8 (17.8)	96.7 (17.7)
Distribution, n (%)
<90	3,429 (39.0)	3,454 (39.2)	6,883 (39.1)
90 to <100	2,157 (24.5)	2,049 (23.3)	4,206 (23.9)
100 to <115	2,012 (22.9)	2,043 (23.2)	4,055 (23.0)
≥115	1,205 (13.7)	1,255 (14.3)	2,460 (14.0)
BMI, kg/m2
Mean (SD)	33.3 (5.0)	33.4 (5.0)	33.3 (5.0)
Distribution, n (%)
<30	2,555 (29.0)	2,470 (28.1)	5,025 (28.5)
30 to <35	3,694 (42.0)	3,780 (42.9)	7,474 (42.5)
35 to <40	1,687 (19.2)	1,660 (18.9)	3,347 (19.0)
≥40	867 (9.8)	891 (10.1)	1,758 (10.0)
Waist circumference, cm, mean (SD)	111.3 (13.1) [8,759]	111.4 (13.1) [8,756]	111.3 (13.1) [17,515]
CVD-related characteristics
Lipids, mmol/L, median (IQR)
Total cholesterol	4.0 (3.4–4.7) [8,725]	4.0 (3.4–4.7) [8,744]	4.0 (3.4–4.7) [17,469]
HDL cholesterol	1.1 (1.0–1.3) [8,555]	1.1 (1.0–1.3) [8,563]	1.1 (1.0–1.3) [17,118]
LDL cholesterol	2.0 (1.6–2.6) [8,552]	2.0 (1.6–2.6) [8,561]	2.0 (1.6–2.6) [17,113]
VLDL cholesterol	0.7 (0.5–1.0) [8,710]	0.7 (0.5–1.0) [8,727]	0.7 (0.5–1.0) [17,437]
Free fatty acids	0.3 (0.2–0.5) [8,136]	0.3 (0.2–0.5) [8,133]	0.3 (0.2–0.5) [16,269]
Triglycerides	1.5 (1.1–2.1) [8,712]	1.5 (1.1–2.1) [8,729]	1.5 (1.1–2.1) [17,441]
High-sensitivity CRP, mg/L, median (IQR)	1.9 (0.9–4.2) [8,732]	1.8 (0.9–4.1) [8,753]	1.8 (0.9–4.1) [17,485]
Blood pressure, mmHg, mean (SD)
Systolic	131.0 (15.6) [8,800]	130.9 (15.3) [8,794]	131.0 (15.4) [17,594]
Diastolic	79.4 (10.0) [8,800]	79.2 (9.9) [8,794]	79.3 (10.0) [17,594]
Pulse rate (bpm), mean (SD)	68.9 (10.6) [8,799]	68.6 (10.7) [8,793]	68.8 (10.7) [17,592]
Kidney characteristics
eGFR, mL/min/1.73 m2b
Median (IQR)	85 (71–95) [8,774]	85 (71–95) [8,772]	85 (71–95) [17,546]
Distribution, n (%)
<60	970 (11.1)	938 (10.7)	1,908 (10.9)
≥60	7,804 (88.9)	7,834 (89.3)	15,638 (89.1)
UACR, mg/gc
Median (IQR)	7.4 (4.5–15.7) [8,563]	7.3 (4.5–15.1) [8,578]	7.4 (4.5–15.4) [17,141]
Distribution, n (%)
UACR<30	7,377 (86.1)	7,471 (87.1)	14,848 (86.6)
UACR 30 to <300	1,027 (12.0)	941 (11.0)	1,968 (11.5)
UACR ≥300	159 (1.9)	166 (1.9)	325 (1.9)
eGFR <60 mL/min/1.73 m2 or UACR ≥30 mg/g, n (%)	1,862 (21.8)	1,780 (20.8)	3,642 (21.3)
KDIGO prognosis risk category, n (%)
Low risk	6,676 (78.2)	6,775 (79.2)	13,451 (78.7)
Moderately increased risk	1,364 (16.0)	1,313 (15.3)	2,677 (15.7)
High risk	355 (4.2)	337 (3.9)	692 (4.0)
Very high risk	143 (1.7)	130 (1.5)	273 (1.6)
Comorbidities
CV-related, n (%)
Coronary heart disease	7,234 (82.6)	7,218 (82.4)	14,452 (82.5)
Myocardial infarction	6,729 (76.6)	6,709 (76.4)	13,438 (76.5)
Stroke	2,058 (23.4)	2,052 (23.3)	4,110 (23.4)
Symptomatic PAD	754 (8.7)	771 (8.9)	1,525 (8.8)
Hypertension	7,206 (82.0)	7,186 (81.8)	14,392 (81.9)
Chronic heart failure	2,155 (24.5)	2,131 (24.2)	4,286 (24.4)
Obesity-related, n (%)
Knee osteoarthritis	1,439 (16.4)	1,424 (16.2)	2,863 (16.3)
Hip osteoarthritis	664 (7.5)	669 (7.6)	1,333 (7.6)
NAFLD	730 (8.3)	731 (8.3)	1,461 (8.3)
NASH	55 (0.6)	62 (0.7)	117 (0.7)
Sleep apnoea	1,282 (14.6)	1,268 (14.4)	2,550 (14.5)
Asthma	588 (6.7)	602 (6.8)	1,190 (6.8)
COPD	718 (8.2)	752 (8.5)	1,470 (8.4)
Gout	745 (8.5)	788 (9.0)	1,533 (8.7)
Concomitant medication
Antihypertensive medication, n (%)	8,217 (93.3)	8,167 (92.8)	16,384 (93.1)
Lipid-lowering medication, n (%)	7,928 (90.1)	7,929 (90.1)	15,857 (90.1)
Baseline was defined as the assessment at the randomisation visit, or screening visit if the assessment at the randomisation visit was not available. Numbers of patients analysed where data could not be obtained from the entire population are denoted by [n] for each parameter.
aIncludes patients whose race was recorded as ‘American Indian or Alaska Native’, ‘Native Hawaiian or Pacific Islander’ or ‘Other’.
beGFR was estimated using the 2009 Chronic Kidney Disease Epidemiology Collaboration (CKD-EPI) formula; kidney function categories are based on mean eGFR per CKD-EPI.
cTo convert UACR from mg/g to mg/mmol, divide the mg/g value by 8.849557522; UACR categories are based on geometric mean UACR.
BMI, body mass index; bpm, beats per minute; COPD, chronic obstructive pulmonary disease; CRP, C-reactive protein; CV, cardiovascular; CVD, cardiovascular disease; eGFR, estimated glomerular filtration rate; HDL, high-density lipoprotein; IQR, interquartile range; KDIGO, Kidney Disease: Improving Global Outcomes; LDL, low-density lipoprotein; NAFLD, non-alcoholic fatty liver disease; NASH, non-al…

## Sheet: Supplementary Table 2
Supplementary Table 2 │ Correlation of changes in eGFR at week 104 with changes in body weight, blood pressure and HbA1c
Parameter	Correlation coefficient
Change in body weight	–0.053
Change in blood pressure
Systolic	0.125
Diastolic	0.093
Change in HbA1c	–0.027
Correlation estimates are the random coefficients obtained by extending the MMRM to the multivariate case, utilising a Kronecker product covariance matrix.
eGFR, estimated glomerular filtration rate; HbA1c, glycated haemoglobin; MMRM, mixed models for repeated measures.
The correlations between the change in the and eGFR at week 104 are derived from a mixed models for repeated measures using the bivariate model as specified in Thiébaut R, et al. Comput Methods Programs Biomed. 2002 Nov;69(3):249-56. doi: 10.1016/s0169-2607(02)00017-2.

## Sheet: Supplementary Table 3
Supplementary Table 3 │ Effect of semaglutide 2.4 mg on time-to-event kidney endpoints
Outcome	Semaglutide 2.4 mg	Placebo	HR (95% CI); P-value
	(n=8,803)	(n=8,801)
Time to first occurrence of a 5-component CKD composite endpoint, n/N (%)	239/8,803 (2.7)	289/8,801 (3.3)	0.82 (0.69, 0.97); P=0.02
· Death from kidney causes
· Initiation of chronic kidney replacement therapya
· Onset of persistent eGFR <15mL/min/1.73m2
· Persistent ≥50% reduction in eGFR
· Death from CV causes
Time to first occurrence of a 4-component CKD composite endpoint, n/N (%)	17/8,803 (0.2)	27/8,801 (0.3)	0.62 (0.33, 1.14); P=0.13
· Death from kidney causes
· Initiation of chronic kidney replacement therapya
· Onset of persistent eGFR <15mL/min/1.73m2
· Persistent ≥50% reduction in eGFR
Time to first occurrence of a 4-component CKD composite endpoint, n/N (%)	128/8,803 (1.5)	158/8,801 (1.8)	0.80 (0.64, 1.01); P=0.07
· Death from kidney causes
· Initiation of chronic kidney replacement therapya
· Onset of persistent eGFR <15mL/min/1.73m2
· Onset of persistent ≥30% reduction in eGFR
Time to first occurrence of onset of persistent ≥30% reduction in eGFR, n/N (%)	126/8,724 (1.4)	154/8,742 (1.8)	0.81 (0.64, 1.03); P=0.09
Time to first occurrence of onset of persistent ≥40% reduction in eGFR, n/N (%)	40/8,724 (0.5)	56/8,742 (0.6)	0.71 (0.47, 1.06); P=0.10
Time to first occurrence of onset of persistent ≥50% reduction in eGFR, n/N (%)	12/8,724 (0.1)	21/8,742 (0.2)	0.57 (0.27, 1.14); P=0.11
Time to first occurrence of onset of persistent ≥57% reduction in eGFR, n/N (%)	7/8,724 (0.1)	8/8,742 (0.1)	0.87 (0.30, 2.42); P=0.79
Data are the observed (i.e. as measured) n (%) of patients with each event from the in-trial observation period and the estimated HR, analysed using a Cox regression model with two-sided P-values derived from a score test . P-values were not adjusted for multiplicity.
aDialysis or kidney transplantation.
CI, confidence interval; CKD, chronic kidney disease; CV, cardiovascular; eGFR, estimated glomerular filtration rate; HR, hazard ratio.

## Sheet: Supplementary Table 4
Supplementary Table 4 │ Adverse events by baseline eGFR
Treatment	Semaglutide 2.4 mg	Placebo	Semaglutide 2.4 mg2	Placebo2
eGFR category, mL/min/1.73 m2	<60	<60	≥60	≥60
	(n=969)	(n=935)	(n=7,801)	(n=7,827)
Any adverse events	708 (73.1)	657 (70.3)	5,425 (69.5)	5,073 (64.8)
Serious adverse events	355 (36.6)	435 (46.5)	2,171 (27.8)	2,550 (32.6)
Adverse events leading to trial product discontinuation	213 (22.0)	129 (13.8)	1239 (15.9)	582 (7.4)
Fatal eventsa	47 (4.9)	92 (9.8)	202 (2.6)	254 (3.2)
Adverse events of special interest
Gastrointestinal events	376 (38.8)	164 (17.5)	3,026 (38.8)	1,417 (18.1)
COVID-19	158 (16.3)	183 (19.6)	1,662 (21.3)	1,758 (22.5)
Acute kidney failure	34 (3.5)	63 (6.7)	105 (1.3)	112 (1.4)
Rare events	35 (3.6)	40 (4.3)	218 (2.8)	217 (2.8)
Malignant neoplasms	55 (5.7)	63 (6.7)	290 (3.7)	328 (4.2)
Gallbladder disease	31 (3.2)	24 (2.6)	173 (2.2)	160 (2.0)
Hepatic events	14 (1.4)	31 (3.3)	220 (2.8)	215 (2.7)
Pancreatitis	4 (0.4)	5 (0.5)	16 (0.2)	21 (0.3)
Abuse or misuse of trial product	1 (0.1)	2 (0.2)	6 (0.1)	9 (0.1)
Suspected transmission of an infectious agent	0	0	0	1 (0.0)
Allergic reactions	18 (1.9)	16 (1.7)	172 (2.2)	218 (2.8)
Hypoglycaemia	0	0	12 (0.2)	7 (0.1)
Appendicitis	2 (0.2)	2 (0.2)	19 (0.2)	20 (0.3)
Medication errors	8 (0.8)	6 (0.6)	45 (0.6)	64 (0.8)
Suicide or self-injury	1 (0.1)	1 (0.1)	7 (0.1)	11 (0.1)
Data are observed (i.e. as measured) n (%) from the safety analysis set (all randomised patients exposed to at least one dose of trial product) experiencing at least one event during the on-treatment observation period (time from the first dose of trial product to 35 days after the last dose, excluding any temporary interruptions in taking trial product), unless stated otherwise.
aData are from the in-trial observation period (time from randomisation to either the end-of-trial visit, death, withdrawal of consent or last contact with a trial site, whichever occurred first).
COVID-19, corona virus disease 2019; eGFR, estimated glomerular filtration rate.

## Sheet: Supplementary Table 5
Supplementary Table 5 │ Complete list of kidney outcomes assessed
Outcome	Type	Timeframe
Time to first occurrence of the main 5-component kidney composite endpoint consisting of:	Time-to-event	From randomisation (week 0) to end of trial
· Death from kidney causes
· Initiation of chronic kidney replacement therapya
· Onset of persistent eGFR <15 mL/min/1.73 m2
· Onset of persistent ≥50% reduction in eGFR
· Onset of persistent macroalbuminuria
Time to first occurrence of a 5-component CKD composite endpoint consisting of:	Time-to-event	From randomisation (week 0) to end of trial
· Death from kidney causes
· Initiation of chronic kidney replacement therapya
· Onset of persistent eGFR <15 mL/min/1.73 m2
· Onset of persistent ≥50% reduction in eGFR
· Death from CV causes
Time to first occurrence of a 4-component CKD composite endpoint consisting of:	Time-to-event	From randomisation (week 0) to end of trial
· Death from kidney causes
· Initiation of chronic kidney replacement therapya
· Onset of persistent eGFR <15 mL/min/1.73 m2
· Onset of persistent ≥50% reduction in eGFR
Time to first occurrence of a 4-component CKD composite endpoint consisting of:	Time-to-event	From randomisation (week 0) to end of trial
· Death from kidney causes
· Initiation of chronic kidney replacement therapya
· Onset of persistent eGFR <15 mL/min/1.73 m2
· Onset of persistent ≥30% reduction in eGFR
Time to first occurrence of onset of persistent ≥50% reduction in eGFR	Time-to-event	From randomisation (week 0) to end of trial
Time to first occurrence of onset of persistent ≥30% reduction in eGFR	Time-to-event	From randomisation (week 0) to end of trial
Time to first occurrence of onset of persistent ≥40% reduction in eGFR	Time-to-event	From randomisation (week 0) to end of trial
Time to first occurrence of onset of persistent ≥57% reduction in eGFR	Time-to-event	From randomisation (week 0) to end of trial
Time to first occurrence of onset of persistent eGFR <15 mL/min/1.73 m2	Time-to-event	From randomisation (week 0) to end of trial
Time to first occurrence of initiation of chronic kidney replacement therapy (dialysis or kidney transplantation)	Time-to-event	From randomisation (week 0) to end of trial
Time to occurrence of kidney death	Time-to-event	From randomisation (week 0) to end of trial
Annualised rate of change in eGFR (total eGFR slope)	Continuous mL/min/1.73 m2/year	From randomisation (week 0) to end of trial
Annualised rate of change in eGFR (acute eGFR slope)	Continuous mL/min/1.73 m2/year	From randomisation (week 0) to week 20
Annualised rate of change in eGFR (chronic eGFR slope)	Continuous mL/min/1.73 m2/year	From week 20 to end of trial
Change in eGFRb	Continuous	From randomisation (week 0) to week 104
Change in UACR (log-transformed)b	Continuous	From randomisation (week 0) to week 104
aDialysis or kidney transplantation.
bAssessed as the ratio to baseline.
CKD, chronic kidney disease; CV, cardiovascular; eGFR, estimated glomerular filtration rate; UACR, urinary albumin-to-creatinine ratio.
